# Supplementary material for: Validation of the questionnaire to measure Chilean teachers’ perception of school violence and coexistence management (VI+GEC)
Source: Front Psychol. 2024 Apr 26;15:1352399. doi: 10.3389/fpsyg.2024.1352399 (PMC11085254; doi:10.3389/fpsyg.2024.1352399)
Supplement: Supplementary file 1 [file Data_Sheet_1.ZIP]

Archive with 3 entries (3 files):
- bbdd.sav
- scales_items.pdf
- __MACOSX/._scales_items.pdf
